# Supplementary material for: Anti-SARS-CoV-2 Neutralizing Responses in Various Populations: Use of a Rapid Surrogate Lateral Flow Assay and Correlations with Anti-RBD Antibody Levels
Source: Life (Basel). 2024 Jun 22;14(7):791. doi: 10.3390/life14070791 (PMC11277712; doi:10.3390/life14070791)
Supplement: Supplementary file 1 [file life-14-00791-s001.zip]

Archive with 1 entries (1 files):
- life-3008285-supplementary.pdf
